# Supplementary material for: Management of Exciton Distribution for High-Performance Organic Light-Emitting Diodes Based on Interfacial Exciplex Architecture
Source: Molecules. 2023 Oct 11;28(20):7028. doi: 10.3390/molecules28207028 (PMC10609131; doi:10.3390/molecules28207028)
Supplement: Supplementary file 1 [file molecules-28-07028-s001.zip]

Archive with 1 entries (1 files):
- molecules-2606202-supplementary.pdf
